# Supplementary material for: Oral Care Experiences of Children with Down Syndrome: Caregiver and Dentist Perspectives
Source: Healthcare (Basel). 2025 Apr 26;13(9):999. doi: 10.3390/healthcare13090999 (PMC12072164; doi:10.3390/healthcare13090999)
Supplement: Supplementary file 1 [file healthcare-13-00999-s001.zip]

Archive with 1 entries (1 files):
- healthcare-3582747-supplementary.pdf
